# Supplementary material for: An update on the prevalence of Echinococcus multilocularis in red foxes (Vulpes vulpes) in a Central European focus: Northern and northeastern Poland (2022–2024)
Source: One Health. 2025 Jul 25;21:101151. doi: 10.1016/j.onehlt.2025.101151 (PMC12329506; doi:10.1016/j.onehlt.2025.101151)
Supplement: Supplementary File 2 — Sample list with information on age, age group, sex, hunting area, source of material for DNA extraction, and nested PCR result for each red fox and raccoon dog. [file mmc3.xlsx]

## Sheet: Sample List
Sample	Age	Age Group	Sex	Species	Voivodship	District	Source	PCR
G-162	5	>3	Female	Vulpes vulpes	Pomorskie	Puck, Wejherowo, Kartuzy, Kościerzyna	large intestine, small intestine	Negative
G-163	3	[2,3]	Male	Vulpes vulpes	Pomorskie	Puck, Wejherowo, Kartuzy, Kościerzyna	small intestine	Negative
G-164	3	[2,3]	Male	Vulpes vulpes	Pomorskie	Puck, Wejherowo, Kartuzy, Kościerzyna	small intestine	Positive
G-165	3	[2,3]	Male	Vulpes vulpes	Pomorskie	Puck, Wejherowo, Kartuzy, Kościerzyna	small intestine	Positive
G-166	4	>3	Male	Vulpes vulpes	Pomorskie	Puck, Wejherowo, Kartuzy, Kościerzyna	small intestine	Positive
G-167	3	[2,3]	Female	Vulpes vulpes	Pomorskie	Puck, Wejherowo, Kartuzy, Kościerzyna	large intestine	Negative
G-169	2	[2,3]	Male	Vulpes vulpes	Pomorskie	Puck, Wejherowo, Kartuzy, Kościerzyna	small intestine	Positive
G-170	4	>3	Female	Vulpes vulpes	Pomorskie	Puck, Wejherowo, Kartuzy, Kościerzyna	small intestine	Negative
G-171	2	[2,3]	Male	Vulpes vulpes	Pomorskie	Puck, Wejherowo, Kartuzy, Kościerzyna	small intestine	Negative
G-172	2	[2,3]	Male	Vulpes vulpes	Pomorskie	Puck, Wejherowo, Kartuzy, Kościerzyna	small intestine	Positive
G-173	NA	NA	NA	Vulpes vulpes	Pomorskie	Puck, Wejherowo, Kartuzy, Kościerzyna	small intestine	Positive
G-174	3	[2,3]	Male	Vulpes vulpes	Pomorskie	Puck, Wejherowo, Kartuzy, Kościerzyna	large intestine	Negative
G-175	3	[2,3]	Male	Vulpes vulpes	Pomorskie	Puck, Wejherowo, Kartuzy, Kościerzyna	small intestine	Positive
G-176	2	[2,3]	Male	Vulpes vulpes	Pomorskie	Puck, Wejherowo, Kartuzy, Kościerzyna	small intestine	Negative
G-177	2	[2,3]	Female	Vulpes vulpes	Pomorskie	Puck, Wejherowo, Kartuzy, Kościerzyna	small intestine	Negative
G-178	3	[2,3]	Female	Vulpes vulpes	Pomorskie	Puck, Wejherowo, Kartuzy, Kościerzyna	small intestine	Negative
G-179	5	>3	Female	Vulpes vulpes	Pomorskie	Puck, Wejherowo, Kartuzy, Kościerzyna	small intestine	Positive
G-180	3	[2,3]	Female	Vulpes vulpes	Pomorskie	Puck, Wejherowo, Kartuzy, Kościerzyna	small intestine	Positive
G-181	3	[2,3]	Male	Vulpes vulpes	Pomorskie	Puck, Wejherowo, Kartuzy, Kościerzyna	small intestine	Positive
G-182	NA	NA	Male	Vulpes vulpes	Pomorskie	Puck, Wejherowo, Kartuzy, Kościerzyna	small intestine	Negative
G-183	3	[2,3]	Female	Vulpes vulpes	Pomorskie	Puck, Wejherowo, Kartuzy, Kościerzyna	large intestine	Negative
G-184	2	[2,3]	Female	Vulpes vulpes	Pomorskie	Puck, Wejherowo, Kartuzy, Kościerzyna	small intestine	Positive
G-185	NA	NA	NA	Vulpes vulpes	Pomorskie	Puck, Wejherowo, Kartuzy, Kościerzyna	small intestine	Negative
G-186	2	[2,3]	Female	Vulpes vulpes	Pomorskie	Puck, Wejherowo, Kartuzy, Kościerzyna	large intestine	Negative
G-187	5	>3	Male	Vulpes vulpes	Pomorskie	Puck, Wejherowo, Kartuzy, Kościerzyna	small intestine	Negative
G-188	2	[2,3]	Female	Vulpes vulpes	Pomorskie	Puck, Wejherowo, Kartuzy, Kościerzyna	small intestine	Positive
G-189	2	[2,3]	Male	Vulpes vulpes	Pomorskie	Puck, Wejherowo, Kartuzy, Kościerzyna	small intestine	Negative
G-190	1	[1,2)	Male	Vulpes vulpes	Pomorskie	Puck, Wejherowo, Kartuzy, Kościerzyna	small intestine	Positive
G-191	4	>3	Male	Vulpes vulpes	Pomorskie	Puck, Wejherowo, Kartuzy, Kościerzyna	small intestine	Positive
G-192	2	[2,3]	Male	Vulpes vulpes	Pomorskie	Puck, Wejherowo, Kartuzy, Kościerzyna	small intestine	Positive
G-193	2	[2,3]	Male	Vulpes vulpes	Pomorskie	Puck, Wejherowo, Kartuzy, Kościerzyna	small intestine	Negative
G-194	2	[2,3]	Male	Vulpes vulpes	Pomorskie	Puck, Wejherowo, Kartuzy, Kościerzyna	small intestine	Negative
G-195	3	[2,3]	Male	Vulpes vulpes	Pomorskie	Puck, Wejherowo, Kartuzy, Kościerzyna	small intestine	Negative
G-196	3	[2,3]	Male	Vulpes vulpes	Pomorskie	Puck, Wejherowo, Kartuzy, Kościerzyna	large intestine	Negative
G-197	1	[1,2)	Female	Vulpes vulpes	Pomorskie	Puck, Wejherowo, Kartuzy, Kościerzyna	large intestine, small intestine	Negative
G-198	5	>3	Male	Vulpes vulpes	Pomorskie	Puck, Wejherowo, Kartuzy, Kościerzyna	small intestine	Positive
G-199	2	[2,3]	Male	Vulpes vulpes	Pomorskie	Puck, Wejherowo, Kartuzy, Kościerzyna	small intestine	Negative
G-200	2	[2,3]	Male	Vulpes vulpes	Pomorskie	Puck, Wejherowo, Kartuzy, Kościerzyna	large intestine	Negative
G-201	3	[2,3]	Male	Vulpes vulpes	Pomorskie	Puck, Wejherowo, Kartuzy, Kościerzyna	large intestine	Negative
G-202	2	[2,3]	Female	Vulpes vulpes	Pomorskie	Puck, Wejherowo, Kartuzy, Kościerzyna	large intestine	Negative
G-203	2	[2,3]	Female	Vulpes vulpes	Pomorskie	Puck, Wejherowo, Kartuzy, Kościerzyna	small intestine	Positive
G-204	3	[2,3]	Male	Vulpes vulpes	Pomorskie	Puck, Wejherowo, Kartuzy, Kościerzyna	small intestine	Negative
G-205	3	[2,3]	Female	Vulpes vulpes	Pomorskie	Puck, Wejherowo, Kartuzy, Kościerzyna	small intestine	Negative
G-206	3	[2,3]	Male	Vulpes vulpes	Pomorskie	Puck, Wejherowo, Kartuzy, Kościerzyna	large intestine	Positive
G-207	2	[2,3]	Female	Vulpes vulpes	Pomorskie	Puck, Wejherowo, Kartuzy, Kościerzyna	small intestine	Negative
G-208	2	[2,3]	Male	Vulpes vulpes	Pomorskie	Puck, Wejherowo, Kartuzy, Kościerzyna	small intestine	Negative
G-209	3	[2,3]	Female	Vulpes vulpes	Pomorskie	Puck, Wejherowo, Kartuzy, Kościerzyna	large intestine	Negative
G-210	1	[1,2)	Female	Vulpes vulpes	Pomorskie	Puck, Wejherowo, Kartuzy, Kościerzyna	large intestine	Negative
G-212	4	>3	Male	Vulpes vulpes	Pomorskie	Puck, Wejherowo, Kartuzy, Kościerzyna	large intestine	Negative
G-213	3	[2,3]	Female	Vulpes vulpes	Pomorskie	Puck, Wejherowo, Kartuzy, Kościerzyna	large intestine	Negative
G-215	5	>3	Male	Vulpes vulpes	Pomorskie	Puck, Wejherowo, Kartuzy, Kościerzyna	small intestine	Negative
G-216	2	[2,3]	Female	Vulpes vulpes	Pomorskie	Puck, Wejherowo, Kartuzy, Kościerzyna	large intestine	Negative
G-218	2	[2,3]	Male	Vulpes vulpes	Pomorskie	Puck, Wejherowo, Kartuzy, Kościerzyna	small intestine	Negative
G-220	5	>3	Male	Vulpes vulpes	Pomorskie	Puck, Wejherowo, Kartuzy, Kościerzyna	small intestine	Negative
G-221	2	[2,3]	Female	Vulpes vulpes	Pomorskie	Puck, Wejherowo, Kartuzy, Kościerzyna	small intestine	Negative
G-222	3	[2,3]	Male	Vulpes vulpes	Pomorskie	Puck, Wejherowo, Kartuzy, Kościerzyna	small intestine	Negative
G-223	3	[2,3]	Male	Vulpes vulpes	Pomorskie	Puck, Wejherowo, Kartuzy, Kościerzyna	small intestine	Negative
G-224	2	[2,3]	Male	Vulpes vulpes	Pomorskie	Puck, Wejherowo, Kartuzy, Kościerzyna	small intestine	Negative
G-225	4	>3	Male	Vulpes vulpes	Pomorskie	Puck, Wejherowo, Kartuzy, Kościerzyna	small intestine	Negative
G-226	2	[2,3]	Female	Vulpes vulpes	Pomorskie	Puck, Wejherowo, Kartuzy, Kościerzyna	large intestine	Negative
G-227	4	>3	Male	Vulpes vulpes	Pomorskie	Puck, Wejherowo, Kartuzy, Kościerzyna	small intestine	Negative
G-228	5	>3	Female	Vulpes vulpes	Pomorskie	Puck, Wejherowo, Kartuzy, Kościerzyna	small intestine	Negative
G-229	2	[2,3]	Female	Vulpes vulpes	Pomorskie	Puck, Wejherowo, Kartuzy, Kościerzyna	small intestine	Negative
G-230	5	>3	Female	Vulpes vulpes	Pomorskie	Puck, Wejherowo, Kartuzy, Kościerzyna	small intestine	Negative
G-231	2	[2,3]	Female	Vulpes vulpes	Pomorskie	Puck, Wejherowo, Kartuzy, Kościerzyna	small intestine	Negative
G-232	4	>3	Female	Vulpes vulpes	Pomorskie	Puck, Wejherowo, Kartuzy, Kościerzyna	small intestine	Negative
G-233	1	[1,2)	Male	Vulpes vulpes	Pomorskie	Puck, Wejherowo, Kartuzy, Kościerzyna	large intestine	Negative
G-234	4	>3	Female	Vulpes vulpes	Pomorskie	Puck, Wejherowo, Kartuzy, Kościerzyna	large intestine	Negative
G-235	NA	NA	NA	Vulpes vulpes	Pomorskie	Puck, Wejherowo, Kartuzy, Kościerzyna	large intestine	Negative
G-236	4	>3	Male	Vulpes vulpes	Pomorskie	Puck, Wejherowo, Kartuzy, Kościerzyna	small intestine	Negative
G-237	3	[2,3]	Male	Vulpes vulpes	Pomorskie	Puck, Wejherowo, Kartuzy, Kościerzyna	small intestine	Negative
G-238	2	[2,3]	Male	Vulpes vulpes	Pomorskie	Puck, Wejherowo, Kartuzy, Kościerzyna	small intestine	Negative
G-239	NA	NA	NA	Vulpes vulpes	Pomorskie	Puck, Wejherowo, Kartuzy, Kościerzyna	small intestine	Negative
G-240	3	[2,3]	Male	Vulpes vulpes	Pomorskie	Puck, Wejherowo, Kartuzy, Kościerzyna	small intestine	Negative
G-241	4	>3	Female	Vulpes vulpes	Pomorskie	Puck, Wejherowo, Kartuzy, Kościerzyna	large intestine	Negative
G-242	2	[2,3]	Male	Vulpes vulpes	Pomorskie	Puck, Wejherowo, Kartuzy, Kościerzyna	small intestine	Negative
G-243	2	[2,3]	Male	Vulpes vulpes	Pomorskie	Puck, Wejherowo, Kartuzy, Kościerzyna	small intestine	Negative
G-244	4	>3	Female	Vulpes vulpes	Pomorskie	Puck, Wejherowo, Kartuzy, Kościerzyna	large intestine, small intestine	Negative
G-245	1	[1,2)	Female	Vulpes vulpes	Pomorskie	Puck, Wejherowo, Kartuzy, Kościerzyna	small intestine	Negative
G-246	2	[2,3]	Female	Vulpes vulpes	Pomorskie	Puck, Wejherowo, Kartuzy, Kościerzyna	small intestine	Negative
G-247	1	[1,2)	Male	Vulpes vulpes	Pomorskie	Puck, Wejherowo, Kartuzy, Kościerzyna	small intestine	Negative
G-248	3	[2,3]	Male	Vulpes vulpes	Pomorskie	Puck, Wejherowo, Kartuzy, Kościerzyna	small intestine	Negative
G-249	1	[1,2)	Female	Vulpes vulpes	Pomorskie	Puck, Wejherowo, Kartuzy, Kościerzyna	small intestine	Negative
G-250	2	[2,3]	Male	Vulpes vulpes	Pomorskie	Puck, Wejherowo, Kartuzy, Kościerzyna	small intestine	Negative
G-252	2	[2,3]	Female	Vulpes vulpes	Pomorskie	Puck, Wejherowo, Kartuzy, Kościerzyna	small intestine	Negative
G-253	2	[2,3]	Female	Vulpes vulpes	Pomorskie	Puck, Wejherowo, Kartuzy, Kościerzyna	small intestine	Negative
G-254	3	[2,3]	Male	Vulpes vulpes	Pomorskie	Puck, Wejherowo, Kartuzy, Kościerzyna	small intestine	Negative
G-255	2	[2,3]	Male	Vulpes vulpes	Pomorskie	Puck, Wejherowo, Kartuzy, Kościerzyna	small intestine	Negative
G-256	2	[2,3]	Male	Vulpes vulpes	Pomorskie	Puck, Wejherowo, Kartuzy, Kościerzyna	small intestine	Negative
G-257	1	[1,2)	Female	Vulpes vulpes	Pomorskie	Puck, Wejherowo, Kartuzy, Kościerzyna	small intestine	Negative
G-259	3	[2,3]	Male	Vulpes vulpes	Pomorskie	Puck, Wejherowo, Kartuzy, Kościerzyna	small intestine	Negative
G-260	3	[2,3]	Male	Vulpes vulpes	Pomorskie	Puck, Wejherowo, Kartuzy, Kościerzyna	small intestine	Negative
G-261	2	[2,3]	Female	Vulpes vulpes	Pomorskie	Puck, Wejherowo, Kartuzy, Kościerzyna	large intestine	Negative
G-262	3	[2,3]	Male	Vulpes vulpes	Pomorskie	Puck, Wejherowo, Kartuzy, Kościerzyna	large intestine	Negative
G-263	3	[2,3]	Male	Vulpes vulpes	Pomorskie	Puck, Wejherowo, Kartuzy, Kościerzyna	large intestine	Negative
G-264	2	[2,3]	Female	Vulpes vulpes	Pomorskie	Puck, Wejherowo, Kartuzy, Kościerzyna	small intestine	Negative
G-265	4	>3	Female	Vulpes vulpes	Pomorskie	Puck, Wejherowo, Kartuzy, Kościerzyna	large intestine	Negative
G-267	4	>3	Female	Vulpes vulpes	Pomorskie	Puck, Wejherowo, Kartuzy, Kościerzyna	large intestine	Negative
G-268	1	[1,2)	Female	Vulpes vulpes	Pomorskie	Puck, Wejherowo, Kartuzy, Kościerzyna	large intestine	Negative
G-270	4	>3	Male	Vulpes vulpes	Pomorskie	Puck, Wejherowo, Kartuzy, Kościerzyna	small intestine	Negative
G-271	4	>3	Male	Vulpes vulpes	Pomorskie	Puck, Wejherowo, Kartuzy, Kościerzyna	large intestine	Negative
G-272	2	[2,3]	Female	Vulpes vulpes	Pomorskie	Puck, Wejherowo, Kartuzy, Kościerzyna	large intestine	Negative
G-273	1	[1,2)	Female	Vulpes vulpes	Pomorskie	Puck, Wejherowo, Kartuzy, Kościerzyna	small intestine	Negative
G-274	3	[2,3]	Male	Vulpes vulpes	Pomorskie	Puck, Wejherowo, Kartuzy, Kościerzyna	small intestine	Negative
G-275	2	[2,3]	Female	Vulpes vulpes	Pomorskie	Puck, Wejherowo, Kartuzy, Kościerzyna	small intestine	Negative
G-276	2	[2,3]	Female	Vulpes vulpes	Pomorskie	Puck, Wejherowo, Kartuzy, Kościerzyna	large intestine	Negative
G-277	1	[1,2)	Female	Vulpes vulpes	Pomorskie	Puck, Wejherowo, Kartuzy, Kościerzyna	large intestine, small intestine	Negative
G-278	4	>3	Male	Vulpes vulpes	Pomorskie	Puck, Wejherowo, Kartuzy, Kościerzyna	large intestine	Negative
G-279	2	[2,3]	Female	Vulpes vulpes	Pomorskie	Puck, Wejherowo, Kartuzy, Kościerzyna	large intestine	Negative
G-280	3	[2,3]	Female	Vulpes vulpes	Pomorskie	Puck, Wejherowo, Kartuzy, Kościerzyna	small intestine	Negative
G-281	3	[2,3]	Female	Vulpes vulpes	Pomorskie	Puck, Wejherowo, Kartuzy, Kościerzyna	large intestine	Negative
G-282	2	[2,3]	Male	Vulpes vulpes	Pomorskie	Puck, Wejherowo, Kartuzy, Kościerzyna	large intestine	Negative
G-283	3	[2,3]	Male	Vulpes vulpes	Pomorskie	Puck, Wejherowo, Kartuzy, Kościerzyna	large intestine	Negative
G-285	2	[2,3]	Male	Vulpes vulpes	Pomorskie	Puck, Wejherowo, Kartuzy, Kościerzyna	large intestine	Negative
G-287	2	[2,3]	Male	Nyctereutes procyonoides	Pomorskie	Puck, Wejherowo, Kartuzy, Kościerzyna	large intestine	Negative
G-289	2	[2,3]	Male	Vulpes vulpes	Pomorskie	Puck, Wejherowo, Kartuzy, Kościerzyna	large intestine	Negative
G-290	3	[2,3]	Female	Vulpes vulpes	Pomorskie	Puck, Wejherowo, Kartuzy, Kościerzyna	large intestine	Negative
G-291	3	[2,3]	Male	Vulpes vulpes	Pomorskie	Puck, Wejherowo, Kartuzy, Kościerzyna	large intestine	Negative
G-292	2	[2,3]	Male	Vulpes vulpes	Pomorskie	Puck, Wejherowo, Kartuzy, Kościerzyna	large intestine	Negative
G-293	2	[2,3]	Female	Vulpes vulpes	Pomorskie	Puck, Wejherowo, Kartuzy, Kościerzyna	small intestine	Negative
G-294	3	[2,3]	Female	Vulpes vulpes	Pomorskie	Puck, Wejherowo, Kartuzy, Kościerzyna	large intestine	Negative
G-295	1	[1,2)	Female	Vulpes vulpes	Pomorskie	Puck, Wejherowo, Kartuzy, Kościerzyna	large intestine	Negative
G-296	3	[2,3]	Male	Vulpes vulpes	Pomorskie	Puck, Wejherowo, Kartuzy, Kościerzyna	large intestine	Negative
G-297	1	[1,2)	Female	Vulpes vulpes	Pomorskie	Puck, Wejherowo, Kartuzy, Kościerzyna	large intestine	Negative
G-299	3	[2,3]	Male	Vulpes vulpes	Pomorskie	Puck, Wejherowo, Kartuzy, Kościerzyna	large intestine	Negative
G-300	3	[2,3]	Female	Vulpes vulpes	Pomorskie	Puck, Wejherowo, Kartuzy, Kościerzyna	small intestine	Negative
G-301	3	[2,3]	Male	Vulpes vulpes	Pomorskie	Puck, Wejherowo, Kartuzy, Kościerzyna	large intestine	Negative
G-302	3	[2,3]	Male	Vulpes vulpes	Pomorskie	Puck, Wejherowo, Kartuzy, Kościerzyna	large intestine	Negative
G-303	3	[2,3]	Male	Vulpes vulpes	Pomorskie	Puck, Wejherowo, Kartuzy, Kościerzyna	large intestine	Negative
G-304	3	[2,3]	Male	Vulpes vulpes	Pomorskie	Puck, Wejherowo, Kartuzy, Kościerzyna	large intestine	Negative
G-305	1	[1,2)	Female	Vulpes vulpes	Pomorskie	Puck, Wejherowo, Kartuzy, Kościerzyna	large intestine	Negative
G-306	4	>3	Male	Vulpes vulpes	Pomorskie	Puck, Wejherowo, Kartuzy, Kościerzyna	large intestine	Negative
G-307	1	[1,2)	Female	Vulpes vulpes	Pomorskie	Puck, Wejherowo, Kartuzy, Kościerzyna	large intestine	Negative
G-309	5	>3	Male	Vulpes vulpes	Pomorskie	Puck, Wejherowo, Kartuzy, Kościerzyna	large intestine, small intestine	Negative
G-310	2	[2,3]	Female	Vulpes vulpes	Pomorskie	Puck, Wejherowo, Kartuzy, Kościerzyna	small intestine	Negative
G-311	3	[2,3]	Female	Vulpes vulpes	Pomorskie	Puck, Wejherowo, Kartuzy, Kościerzyna	small intestine	Negative
G-312	3	[2,3]	Male	Vulpes vulpes	Pomorskie	Puck, Wejherowo, Kartuzy, Kościerzyna	large intestine	Negative
G-314	4	>3	Female	Vulpes vulpes	Pomorskie	Puck, Wejherowo, Kartuzy, Kościerzyna	large intestine	Negative
G-315	3	[2,3]	Female	Vulpes vulpes	Pomorskie	Puck, Wejherowo, Kartuzy, Kościerzyna	large intestine	Negative
G-316	4	>3	Female	Vulpes vulpes	Pomorskie	Puck, Wejherowo, Kartuzy, Kościerzyna	large intestine	Negative
G-317	1	[1,2)	Female	Vulpes vulpes	Pomorskie	Puck, Wejherowo, Kartuzy, Kościerzyna	small intestine	Negative
G-318	4	>3	Male	Vulpes vulpes	Pomorskie	Puck, Wejherowo, Kartuzy, Kościerzyna	large intestine	Negative
G-319	3	[2,3]	Male	Vulpes vulpes	Pomorskie	Puck, Wejherowo, Kartuzy, Kościerzyna	large intestine	Negative
G-320	3	[2,3]	Female	Vulpes vulpes	Pomorskie	Puck, Wejherowo, Kartuzy, Kościerzyna	small intestine	Negative
G-321	2	[2,3]	Male	Vulpes vulpes	Pomorskie	Puck, Wejherowo, Kartuzy, Kościerzyna	small intestine	Negative
G-322	3	[2,3]	Female	Vulpes vulpes	Pomorskie	Puck, Wejherowo, Kartuzy, Kościerzyna	large intestine	Negative
G-323	1	[1,2)	Female	Nyctereutes procyonoides	Pomorskie	Puck, Wejherowo, Kartuzy, Kościerzyna	large intestine	Negative
G-325	2	[2,3]	Male	Nyctereutes procyonoides	Pomorskie	Puck, Wejherowo, Kartuzy, Kościerzyna	large intestine	Negative
G-326	3	[2,3]	Female	Vulpes vulpes	Pomorskie	Puck, Wejherowo, Kartuzy, Kościerzyna	large intestine	Negative
G-327	3	[2,3]	Female	Vulpes vulpes	Pomorskie	Puck, Wejherowo, Kartuzy, Kościerzyna	large intestine	Negative
G-328	3	[2,3]	Male	Vulpes vulpes	Pomorskie	Puck, Wejherowo, Kartuzy, Kościerzyna	large intestine	Negative
G-329	2	[2,3]	Male	Vulpes vulpes	Pomorskie	Puck, Wejherowo, Kartuzy, Kościerzyna	large intestine, small intestine	Negative
G-330	2	[2,3]	Female	Vulpes vulpes	Pomorskie	Puck, Wejherowo, Kartuzy, Kościerzyna	large intestine, small intestine	Positive
G-331	2	[2,3]	Female	Vulpes vulpes	Pomorskie	Puck, Wejherowo, Kartuzy, Kościerzyna	large intestine	Negative
G-332	2	[2,3]	Female	Vulpes vulpes	Pomorskie	Puck, Wejherowo, Kartuzy, Kościerzyna	small intestine	Negative
G-333	3	[2,3]	Male	Vulpes vulpes	Pomorskie	Puck, Wejherowo, Kartuzy, Kościerzyna	small intestine	Negative
G-334	NA	NA	Male	Vulpes vulpes	Pomorskie	Puck, Wejherowo, Kartuzy, Kościerzyna	large intestine, small intestine	Negative
G-336	4	>3	Male	Vulpes vulpes	Pomorskie	Puck, Wejherowo, Kartuzy, Kościerzyna	large intestine, small intestine	Negative
G-337	2	[2,3]	Female	Vulpes vulpes	Pomorskie	Puck, Wejherowo, Kartuzy, Kościerzyna	large intestine, small intestine	Negative
G-338	4	>3	Female	Vulpes vulpes	Pomorskie	Puck, Wejherowo, Kartuzy, Kościerzyna	large intestine	Negative
G-339	3	[2,3]	Female	Vulpes vulpes	Pomorskie	Puck, Wejherowo, Kartuzy, Kościerzyna	large intestine	Negative
G-340	4	>3	Male	Vulpes vulpes	Pomorskie	Puck, Wejherowo, Kartuzy, Kościerzyna	large intestine, small intestine	Negative
G-341	1	[1,2)	Female	Vulpes vulpes	Pomorskie	Puck, Wejherowo, Kartuzy, Kościerzyna	large intestine	Negative
G-343	3	[2,3]	Female	Vulpes vulpes	Pomorskie	Puck, Wejherowo, Kartuzy, Kościerzyna	large intestine	Negative
G-344	4	>3	Male	Vulpes vulpes	Pomorskie	Puck, Wejherowo, Kartuzy, Kościerzyna	large intestine	Negative
G-346	5	>3	Female	Vulpes vulpes	Pomorskie	Puck, Wejherowo, Kartuzy, Kościerzyna	large intestine	Negative
G-347	3	[2,3]	Female	Vulpes vulpes	Pomorskie	Puck, Wejherowo, Kartuzy, Kościerzyna	large intestine	Negative
G-348	2	[2,3]	Female	Vulpes vulpes	Pomorskie	Puck, Wejherowo, Kartuzy, Kościerzyna	large intestine	Negative
G-349	4	>3	Male	Vulpes vulpes	Pomorskie	Puck, Wejherowo, Kartuzy, Kościerzyna	large intestine	Negative
G-350	2	[2,3]	Female	Vulpes vulpes	Pomorskie	Puck, Wejherowo, Kartuzy, Kościerzyna	large intestine	Negative
G-351	3	[2,3]	Female	Vulpes vulpes	Pomorskie	Puck, Wejherowo, Kartuzy, Kościerzyna	large intestine	Negative
G-352	2	[2,3]	Male	Vulpes vulpes	Pomorskie	Puck, Wejherowo, Kartuzy, Kościerzyna	large intestine	Negative
G-354	3	[2,3]	Female	Vulpes vulpes	Pomorskie	Puck, Wejherowo, Kartuzy, Kościerzyna	large intestine	Negative
G-355	3	[2,3]	Male	Vulpes vulpes	Pomorskie	Puck, Wejherowo, Kartuzy, Kościerzyna	large intestine	Negative
G-356	2	[2,3]	Male	Vulpes vulpes	Pomorskie	Puck, Wejherowo, Kartuzy, Kościerzyna	large intestine	Negative
G-357	2	[2,3]	Male	Vulpes vulpes	Pomorskie	Puck, Wejherowo, Kartuzy, Kościerzyna	large intestine	Negative
G-358	4	>3	Female	Vulpes vulpes	Pomorskie	Puck, Wejherowo, Kartuzy, Kościerzyna	large intestine	Negative
G-359	3	[2,3]	Female	Vulpes vulpes	Pomorskie	Puck, Wejherowo, Kartuzy, Kościerzyna	large intestine	Negative
G-360	NA	NA	Male	Vulpes vulpes	Pomorskie	Puck, Wejherowo, Kartuzy, Kościerzyna	large intestine	Negative
G-361	3	[2,3]	Male	Vulpes vulpes	Pomorskie	Puck, Wejherowo, Kartuzy, Kościerzyna	large intestine	Negative
G-362	3	[2,3]	Male	Vulpes vulpes	Pomorskie	Puck, Wejherowo, Kartuzy, Kościerzyna	large intestine	Negative
G-364	2	[2,3]	Female	Vulpes vulpes	Pomorskie	Puck, Wejherowo, Kartuzy, Kościerzyna	small intestine	Negative
G-365	2	[2,3]	Female	Vulpes vulpes	Pomorskie	Puck, Wejherowo, Kartuzy, Kościerzyna	large intestine, small intestine	Negative
G-366	1	[1,2)	Male	Vulpes vulpes	Pomorskie	Puck, Wejherowo, Kartuzy, Kościerzyna	small intestine	Negative
G-367	>5	>3	Male	Vulpes vulpes	Pomorskie	Puck, Wejherowo, Kartuzy, Kościerzyna	large intestine	Negative
G-368	2	[2,3]	Female	Vulpes vulpes	Pomorskie	Słupsk	small intestine	Negative
G-369	2	[2,3]	Male	Vulpes vulpes	Pomorskie	Słupsk	large intestine	Negative
G-370	2	[2,3]	Male	Vulpes vulpes	Pomorskie	Słupsk	large intestine	Negative
G-371	3	[2,3]	Male	Vulpes vulpes	Pomorskie	Słupsk	large intestine	Negative
G-372	4	>3	Male	Vulpes vulpes	Pomorskie	Słupsk	large intestine	Negative
G-373	3	[2,3]	Female	Vulpes vulpes	Pomorskie	Słupsk	large intestine	Negative
G-374	2	[2,3]	Male	Vulpes vulpes	Pomorskie	Słupsk	large intestine	Negative
G-375	2	[2,3]	Female	Vulpes vulpes	Pomorskie	Słupsk	large intestine	Negative
G-376	4	>3	Female	Vulpes vulpes	Pomorskie	Słupsk	large intestine	Negative
G-377	4	>3	Male	Vulpes vulpes	Warmińsko-Mazurskie	Bartoszyce (Bartoszyce)	small intestine	Negative
G-378	3	[2,3]	Female	Vulpes vulpes	Warmińsko-Mazurskie	Bartoszyce (Bartoszyce)	large intestine	Negative
G-379	5	>3	Female	Vulpes vulpes	Warmińsko-Mazurskie	Bartoszyce (Bartoszyce)	large intestine	Negative
G-381	4	>3	Male	Vulpes vulpes	Warmińsko-Mazurskie	Bartoszyce (Bartoszyce)	large intestine, small intestine	Negative
G-382	3	[2,3]	Female	Vulpes vulpes	Warmińsko-Mazurskie	Bartoszyce (Bartoszyce)	large intestine, small intestine	Positive
G-383	3	[2,3]	Male	Vulpes vulpes	Warmińsko-Mazurskie	Bartoszyce (Bartoszyce)	small intestine	Negative
G-384	1.5	[1,2)	Male	Vulpes vulpes	Warmińsko-Mazurskie	Bartoszyce (Bartoszyce)	small intestine	Positive
G-385	5	>3	Male	Vulpes vulpes	Warmińsko-Mazurskie	Bartoszyce (Bartoszyce)	small intestine	Negative
G-386	3	[2,3]	Female	Vulpes vulpes	Warmińsko-Mazurskie	Bartoszyce (Bartoszyce)	large intestine	Negative
G-387	3	[2,3]	Male	Vulpes vulpes	Warmińsko-Mazurskie	Bartoszyce (Bartoszyce)	small intestine	Negative
G-388	2	[2,3]	Male	Vulpes vulpes	Warmińsko-Mazurskie	Bartoszyce (Bartoszyce)	large intestine	Negative
G-389	1.5	[1,2)	Male	Vulpes vulpes	Warmińsko-Mazurskie	Bartoszyce (Bartoszyce)	large intestine	Negative
G-390	3	[2,3]	Male	Vulpes vulpes	Warmińsko-Mazurskie	Bartoszyce (Bartoszyce)	small intestine	Positive
G-392	2	[2,3]	Male	Vulpes vulpes	Warmińsko-Mazurskie	Bartoszyce (Bartoszyce)	small intestine	Negative
G-393	1	[1,2)	Female	Vulpes vulpes	Warmińsko-Mazurskie	Gołdap	large intestine	Positive
G-395	1	[1,2)	Male	Vulpes vulpes	Warmińsko-Mazurskie	Gołdap	small intestine	Negative
G-396	3	[2,3]	Male	Vulpes vulpes	Warmińsko-Mazurskie	Gołdap	large intestine	Negative
G-397	3	[2,3]	Female	Vulpes vulpes	Pomorskie	Słupsk	large intestine	Negative
G-398	4.5	>3	Male	Vulpes vulpes	Warmińsko-Mazurskie	Bartoszyce (Bartoszyce)	large intestine	Negative
G-399	2	[2,3]	Male	Vulpes vulpes	Warmińsko-Mazurskie	Gołdap	large intestine, small intestine	Negative
G-400	2	[2,3]	Male	Vulpes vulpes	Warmińsko-Mazurskie	Gołdap	large intestine, small intestine	Positive
G-401	2	[2,3]	Female	Vulpes vulpes	Warmińsko-Mazurskie	Bartoszyce (Bartoszyce)	large intestine	Negative
G-402	2	[2,3]	Male	Vulpes vulpes	Warmińsko-Mazurskie	Gołdap	small intestine	Positive
G-403	1	[1,2)	Female	Vulpes vulpes	Warmińsko-Mazurskie	Bartoszyce (Górowo Iławeckie)	small intestine	Positive
G-404	1	[1,2)	Female	Vulpes vulpes	Warmińsko-Mazurskie	Bartoszyce (Górowo Iławeckie)	large intestine	Positive
G-405	1	[1,2)	Male	Vulpes vulpes	Warmińsko-Mazurskie	Gołdap	large intestine	Negative
G-406	3	[2,3]	Male	Vulpes vulpes	Warmińsko-Mazurskie	Gołdap	small intestine	Negative
G-407	4	>3	Male	Vulpes vulpes	Warmińsko-Mazurskie	Gołdap	small intestine	Positive
G-408	3	[2,3]	Female	Vulpes vulpes	Warmińsko-Mazurskie	Gołdap	large intestine	Negative
G-409	2	[2,3]	Male	Vulpes vulpes	Warmińsko-Mazurskie	Gołdap	large intestine	Negative
G-410	2	[2,3]	Female	Vulpes vulpes	Warmińsko-Mazurskie	Gołdap	large intestine	Negative
G-411	3	[2,3]	Male	Vulpes vulpes	Warmińsko-Mazurskie	Gołdap	large intestine	Negative
G-412	2	[2,3]	Female	Vulpes vulpes	Warmińsko-Mazurskie	Bartoszyce (Górowo Iławeckie)	large intestine	Negative
G-413	5	>3	Male	Vulpes vulpes	Warmińsko-Mazurskie	Bartoszyce (Górowo Iławeckie)	large intestine	Positive
G-414	1.5	[1,2)	Female	Vulpes vulpes	Warmińsko-Mazurskie	Bartoszyce (Górowo Iławeckie)	small intestine	Positive
G-415	2	[2,3]	Male	Vulpes vulpes	Warmińsko-Mazurskie	Bartoszyce (Górowo Iławeckie)	large intestine	Negative
G-416	2	[2,3]	Male	Vulpes vulpes	Warmińsko-Mazurskie	Bartoszyce (Górowo Iławeckie)	large intestine	Negative
G-417	3	[2,3]	Female	Vulpes vulpes	Warmińsko-Mazurskie	Bartoszyce (Górowo Iławeckie)	large intestine	Negative
G-418	2	[2,3]	Male	Vulpes vulpes	Warmińsko-Mazurskie	Bartoszyce (Górowo Iławeckie)	large intestine	Positive
G-419	3	[2,3]	Male	Vulpes vulpes	Warmińsko-Mazurskie	Bartoszyce (Górowo Iławeckie)	large intestine	Negative
G-420	2	[2,3]	Male	Vulpes vulpes	Warmińsko-Mazurskie	Bartoszyce (Górowo Iławeckie)	large intestine	Negative
G-421	2	[2,3]	Male	Vulpes vulpes	Warmińsko-Mazurskie	Gołdap	large intestine, small intestine	Positive
G-422	4	>3	Male	Vulpes vulpes	Warmińsko-Mazurskie	Bartoszyce (Bartoszyce)	large intestine	Negative
G-423	2	[2,3]	Female	Vulpes vulpes	Warmińsko-Mazurskie	Bartoszyce (Bartoszyce)	large intestine	Negative
G-424	2	[2,3]	Female	Vulpes vulpes	Warmińsko-Mazurskie	Bartoszyce (Bartoszyce)	large intestine, small intestine	Positive
G-425	3	[2,3]	Female	Vulpes vulpes	Warmińsko-Mazurskie	Bartoszyce (Bartoszyce)	large intestine	Negative
G-427	3	[2,3]	Female	Vulpes vulpes	Warmińsko-Mazurskie	Bartoszyce (Bartoszyce)	large intestine	Negative
G-428	2	[2,3]	Female	Vulpes vulpes	Warmińsko-Mazurskie	Bartoszyce (Bartoszyce)	large intestine	Positive
G-429	3	[2,3]	Male	Vulpes vulpes	Warmińsko-Mazurskie	Gołdap	small intestine	Negative
G-430	3	[2,3]	Male	Vulpes vulpes	Warmińsko-Mazurskie	Kętrzyn	large intestine	Positive
G-431	3	[2,3]	Female	Vulpes vulpes	Warmińsko-Mazurskie	Kętrzyn	large intestine	Negative
G-432	3	[2,3]	Female	Vulpes vulpes	Warmińsko-Mazurskie	Kętrzyn	large intestine	Negative
G-433	2	[2,3]	Female	Vulpes vulpes	Warmińsko-Mazurskie	Kętrzyn	large intestine	Negative
G-434	3	[2,3]	Male	Vulpes vulpes	Warmińsko-Mazurskie	Kętrzyn	large intestine	Negative
G-435	2	[2,3]	Female	Vulpes vulpes	Warmińsko-Mazurskie	Kętrzyn	small intestine	Positive
G-436	2	[2,3]	Male	Vulpes vulpes	Podlaskie	Augustów	large intestine	Positive
G-437	3	[2,3]	Male	Vulpes vulpes	Podlaskie	Augustów	small intestine	Positive
G-438	2	[2,3]	Female	Vulpes vulpes	Warmińsko-Mazurskie	Kętrzyn	large intestine	Negative
G-439	2	[2,3]	Female	Vulpes vulpes	Warmińsko-Mazurskie	Kętrzyn	large intestine	Positive
G-440	3	[2,3]	Male	Vulpes vulpes	Warmińsko-Mazurskie	Kętrzyn	large intestine	Negative
G-441	3	[2,3]	Male	Vulpes vulpes	Warmińsko-Mazurskie	Kętrzyn	small intestine	Negative
G-442	2	[2,3]	Male	Vulpes vulpes	Warmińsko-Mazurskie	Kętrzyn	large intestine	Positive
G-443	3	[2,3]	Male	Vulpes vulpes	Warmińsko-Mazurskie	Kętrzyn	large intestine	Negative
G-444	2	[2,3]	Male	Vulpes vulpes	Warmińsko-Mazurskie	Kętrzyn	large intestine	Negative
G-445	4	>3	Male	Vulpes vulpes	Warmińsko-Mazurskie	Kętrzyn	large intestine	Negative
G-446	3	[2,3]	Male	Vulpes vulpes	Warmińsko-Mazurskie	Kętrzyn	large intestine	Positive
G-447	3	[2,3]	Male	Vulpes vulpes	Warmińsko-Mazurskie	Kętrzyn	large intestine	Negative
G-448	1.5	[1,2)	Female	Vulpes vulpes	Warmińsko-Mazurskie	Kętrzyn	large intestine	Negative
G-449	3	[2,3]	Female	Vulpes vulpes	Podlaskie	Augustów	large intestine	Negative
G-450	2	[2,3]	Female	Vulpes vulpes	Podlaskie	Augustów	large intestine, small intestine	Negative
G-451	2	[2,3]	Male	Vulpes vulpes	Podlaskie	Augustów	large intestine	Negative
G-452	1	[1,2)	Male	Vulpes vulpes	Podlaskie	Augustów	large intestine	Negative
G-453	3	[2,3]	Female	Vulpes vulpes	Podlaskie	Augustów	large intestine	Negative
G-454	4	>3	Male	Vulpes vulpes	Podlaskie	Augustów	large intestine, small intestine	Positive
G-455	4	>3	Male	Vulpes vulpes	Podlaskie	Augustów	large intestine	Negative
G-456	4	>3	Female	Vulpes vulpes	Warmińsko-Mazurskie	Kętrzyn	large intestine, small intestine	Negative
G-457	2	[2,3]	Female	Vulpes vulpes	Warmińsko-Mazurskie	Kętrzyn	large intestine	Negative
G-458	4	>3	Male	Vulpes vulpes	Podlaskie	Augustów	large intestine	Positive
G-459	3	[2,3]	Female	Vulpes vulpes	Podlaskie	Augustów	large intestine	Negative
G-460	2	[2,3]	Female	Vulpes vulpes	Warmińsko-Mazurskie	Kętrzyn	large intestine	Negative
G-461	4	>3	Male	Vulpes vulpes	Warmińsko-Mazurskie	Kętrzyn	large intestine, small intestine	Positive
G-462	2	[2,3]	Male	Vulpes vulpes	Warmińsko-Mazurskie	Kętrzyn	large intestine, small intestine	Negative
G-463	2	[2,3]	Female	Vulpes vulpes	Warmińsko-Mazurskie	Kętrzyn	large intestine	Positive
G-464	3	[2,3]	Female	Vulpes vulpes	Warmińsko-Mazurskie	Kętrzyn	large intestine	Positive
G-465	2	[2,3]	Male	Vulpes vulpes	Podlaskie	Augustów	large intestine, small intestine	Positive
G-466	2	[2,3]	Male	Vulpes vulpes	Podlaskie	Augustów	large intestine	Negative
G-467	3	[2,3]	Male	Vulpes vulpes	Podlaskie	Augustów	large intestine	Positive
G-468	2	[2,3]	Male	Vulpes vulpes	Podlaskie	Augustów	large intestine	Negative
G-469	2	[2,3]	Male	Vulpes vulpes	Warmińsko-Mazurskie	Kętrzyn	large intestine	Positive
G-470	>3	>3	Male	Vulpes vulpes	Warmińsko-Mazurskie	Iława	large intestine, small intestine	Negative
G-471	1	[1,2)	Female	Vulpes vulpes	Warmińsko-Mazurskie	Iława	large intestine	Negative
G-472	2	[2,3]	Male	Vulpes vulpes	Warmińsko-Mazurskie	Iława	large intestine	Negative
G-473	1	[1,2)	Female	Vulpes vulpes	Warmińsko-Mazurskie	Iława	small intestine	Negative
G-474	3	[2,3]	Female	Vulpes vulpes	Warmińsko-Mazurskie	Iława	large intestine	Negative
G-475	3	[2,3]	Female	Vulpes vulpes	Warmińsko-Mazurskie	Iława	large intestine	Negative
G-476	1.5	[1,2)	Male	Vulpes vulpes	Warmińsko-Mazurskie	Iława	small intestine	Negative
G-477	1	[1,2)	Male	Vulpes vulpes	Warmińsko-Mazurskie	Iława	large intestine	Negative
G-478	1.5	[1,2)	Female	Vulpes vulpes	Warmińsko-Mazurskie	Iława	small intestine	Negative
G-479	2	[2,3]	Male	Vulpes vulpes	Warmińsko-Mazurskie	Iława	large intestine	Negative
G-480	2	[2,3]	Male	Vulpes vulpes	Warmińsko-Mazurskie	Iława	large intestine, small intestine	Negative
G-481	2	[2,3]	Male	Vulpes vulpes	Warmińsko-Mazurskie	Iława	large intestine	Negative
G-482	2	[2,3]	Female	Vulpes vulpes	Warmińsko-Mazurskie	Iława	large intestine	Negative
G-483	2	[2,3]	Female	Vulpes vulpes	Warmińsko-Mazurskie	Iława	large intestine	Negative
G-484	1	[1,2)	Male	Vulpes vulpes	Warmińsko-Mazurskie	Iława	large intestine	Negative
G-485	2	[2,3]	Female	Vulpes vulpes	Warmińsko-Mazurskie	Iława	large intestine	Negative
G-486	2	[2,3]	Female	Vulpes vulpes	Warmińsko-Mazurskie	Iława	large intestine	Negative
G-487	1	[1,2)	Female	Vulpes vulpes	Warmińsko-Mazurskie	Iława	large intestine	Negative
G-488	1.5	[1,2)	Male	Vulpes vulpes	Warmińsko-Mazurskie	Iława	large intestine, small intestine	Negative
G-489	1	[1,2)	Male	Vulpes vulpes	Warmińsko-Mazurskie	Iława	large intestine	Negative
G-490	2	[2,3]	Female	Vulpes vulpes	Warmińsko-Mazurskie	Iława	large intestine	Negative
G-491	1.5	[1,2)	Female	Vulpes vulpes	Warmińsko-Mazurskie	Iława	large intestine	Negative
G-492	2	[2,3]	Male	Vulpes vulpes	Warmińsko-Mazurskie	Iława	large intestine	Negative
G-493	1	[1,2)	Female	Vulpes vulpes	Warmińsko-Mazurskie	Iława	large intestine, small intestine	Negative
G-494	2	[2,3]	Male	Vulpes vulpes	Podlaskie	Augustów	large intestine	Negative
G-495	1	[1,2)	Male	Nyctereutes procyonoides	Warmińsko-Mazurskie	Gołdap	large intestine, small intestine	Negative
G-496	3	[2,3]	Female	Vulpes vulpes	Podlaskie	Augustów	large intestine	Negative
G-497	>3	>3	Male	Vulpes vulpes	Warmińsko-Mazurskie	Gołdap	small intestine	Positive
G-498	3	[2,3]	Male	Vulpes vulpes	Warmińsko-Mazurskie	Bartoszyce (Górowo Iławeckie)	large intestine	Negative
G-499	2	[2,3]	Male	Vulpes vulpes	Warmińsko-Mazurskie	Bartoszyce (Górowo Iławeckie)	large intestine	Positive
G-500	3	[2,3]	Male	Vulpes vulpes	Warmińsko-Mazurskie	Bartoszyce (Górowo Iławeckie)	large intestine	Negative
G-501	>3	>3	Male	Vulpes vulpes	Warmińsko-Mazurskie	Bartoszyce (Górowo Iławeckie)	large intestine	Negative
G-502	3	[2,3]	Male	Vulpes vulpes	Warmińsko-Mazurskie	Gołdap	large intestine	Positive
G-503	2	[2,3]	Female	Vulpes vulpes	Warmińsko-Mazurskie	Gołdap	large intestine	Positive
G-504	2	[2,3]	Female	Vulpes vulpes	Warmińsko-Mazurskie	Gołdap	small intestine	Positive
G-505	2	[2,3]	Female	Vulpes vulpes	Warmińsko-Mazurskie	Bartoszyce (Górowo Iławeckie)	large intestine	Negative
G-506	3	[2,3]	Male	Vulpes vulpes	Warmińsko-Mazurskie	Bartoszyce (Górowo Iławeckie)	large intestine	Negative
G-507	2	[2,3]	Female	Vulpes vulpes	Warmińsko-Mazurskie	Bartoszyce (Górowo Iławeckie)	large intestine	Negative
G-508	2	[2,3]	Male	Vulpes vulpes	Warmińsko-Mazurskie	Kętrzyn	small intestine	Positive
G-509	2	[2,3]	Female	Vulpes vulpes	Warmińsko-Mazurskie	Kętrzyn	large intestine	Positive
G-510	2	[2,3]	Male	Vulpes vulpes	Warmińsko-Mazurskie	Kętrzyn	small intestine	Positive
G-511	>3	>3	Female	Vulpes vulpes	Warmińsko-Mazurskie	Bartoszyce (Górowo Iławeckie)	large intestine	Negative
G-512	>3	>3	Female	Vulpes vulpes	Warmińsko-Mazurskie	Bartoszyce (Górowo Iławeckie)	large intestine	Negative
G-514	>3	>3	Male	Vulpes vulpes	Warmińsko-Mazurskie	Bartoszyce (Górowo Iławeckie)	large intestine	Positive
G-515	>3	>3	Male	Vulpes vulpes	Warmińsko-Mazurskie	Kętrzyn	small intestine	Negative
G-516	>3	>3	Male	Vulpes vulpes	Warmińsko-Mazurskie	Bartoszyce (Górowo Iławeckie)	large intestine	Negative
G-517	>3	>3	Female	Vulpes vulpes	Warmińsko-Mazurskie	Kętrzyn	large intestine	Negative
G-518	2	[2,3]	Female	Vulpes vulpes	Warmińsko-Mazurskie	Gołdap	large intestine	Negative
G-519	>3	>3	Male	Vulpes vulpes	Warmińsko-Mazurskie	Gołdap	large intestine	Negative
G-520	>3	>3	Female	Vulpes vulpes	Warmińsko-Mazurskie	Bartoszyce (Bartoszyce)	large intestine	Negative
G-521	2	[2,3]	Female	Vulpes vulpes	Warmińsko-Mazurskie	Bartoszyce (Bartoszyce)	large intestine	Negative
G-522	1	[1,2)	Male	Vulpes vulpes	Warmińsko-Mazurskie	Kętrzyn	large intestine, small intestine	Negative
G-523	1	[1,2)	Male	Vulpes vulpes	Warmińsko-Mazurskie	Kętrzyn	large intestine, small intestine	Negative
G-524	3	[2,3]	Male	Vulpes vulpes	Warmińsko-Mazurskie	Kętrzyn	NA	Negative
G-525	2	[2,3]	Female	Vulpes vulpes	Warmińsko-Mazurskie	Kętrzyn	large intestine	Negative
G-526	2	[2,3]	Female	Vulpes vulpes	Warmińsko-Mazurskie	Kętrzyn	large intestine	Negative
G-527	2	[2,3]	Female	Vulpes vulpes	Podlaskie	Augustów	large intestine	Negative
G-528	2	[2,3]	Female	Vulpes vulpes	Podlaskie	Augustów	large intestine	Positive
G-529	>3	>3	Female	Vulpes vulpes	Podlaskie	Augustów	large intestine	Negative
G-530	3	[2,3]	Male	Vulpes vulpes	Podlaskie	Augustów	large intestine	Positive
G-531	2	[2,3]	Female	Vulpes vulpes	Podlaskie	Augustów	large intestine	Negative
G-532	2	[2,3]	Female	Vulpes vulpes	Podlaskie	Augustów	large intestine	Positive
G-533	>3	>3	Male	Vulpes vulpes	Podlaskie	Augustów	large intestine	Positive
G-534	>3	>3	Male	Vulpes vulpes	Podlaskie	Augustów	large intestine	Negative
G-535	2	[2,3]	Female	Vulpes vulpes	Podlaskie	Augustów	large intestine	Negative
G-536	>3	>3	Female	Vulpes vulpes	Podlaskie	Augustów	large intestine	Negative
G-537	2	[2,3]	Female	Vulpes vulpes	Warmińsko-Mazurskie	Kętrzyn	large intestine	Positive
G-539	>3	>3	Male	Vulpes vulpes	Warmińsko-Mazurskie	Gołdap	large intestine	Negative
G-541	1	[1,2)	Female	Vulpes vulpes	Warmińsko-Mazurskie	Kętrzyn	small intestine	Positive
G-544	3	[2,3]	Female	Vulpes vulpes	Warmińsko-Mazurskie	Gołdap	large intestine	Positive
G-545	2	[2,3]	Male	Nyctereutes procyonoides	Warmińsko-Mazurskie	Bartoszyce (Bartoszyce)	large intestine	Negative
G-547	>3	>3	Female	Vulpes vulpes	Warmińsko-Mazurskie	Bartoszyce (Górowo Iławeckie)	large intestine	Negative
G-548	2	[2,3]	Male	Vulpes vulpes	Warmińsko-Mazurskie	Gołdap	large intestine, small intestine	Positive
G-549	2	[2,3]	Female	Nyctereutes procyonoides	Warmińsko-Mazurskie	Bartoszyce (Bartoszyce)	large intestine	Negative
G-550	3	[2,3]	Male	Vulpes vulpes	Warmińsko-Mazurskie	Gołdap	small intestine	Positive
G-551	2	[2,3]	Male	Vulpes vulpes	Warmińsko-Mazurskie	Kętrzyn	large intestine, small intestine	Positive
G-552	3	[2,3]	Female	Vulpes vulpes	Warmińsko-Mazurskie	Gołdap	large intestine	Negative
G-553	2	[2,3]	Female	Vulpes vulpes	Warmińsko-Mazurskie	Gołdap	large intestine	Positive
G-555	3	[2,3]	Female	Vulpes vulpes	Warmińsko-Mazurskie	Bartoszyce (Górowo Iławeckie)	large intestine	Negative
G-556	2	[2,3]	Female	Vulpes vulpes	Warmińsko-Mazurskie	Bartoszyce (Górowo Iławeckie)	large intestine	Negative
G-557	2	[2,3]	Female	Vulpes vulpes	Warmińsko-Mazurskie	Gołdap	large intestine, small intestine	Negative
G-558	2	[2,3]	Male	Nyctereutes procyonoides	Warmińsko-Mazurskie	Bartoszyce (Bartoszyce)	small intestine	Negative
G-559	3	[2,3]	Male	Vulpes vulpes	Warmińsko-Mazurskie	Gołdap	small intestine	Positive
G-560	2	[2,3]	Male	Vulpes vulpes	Warmińsko-Mazurskie	Gołdap	large intestine	Negative
G-561	3	[2,3]	Female	Vulpes vulpes	Warmińsko-Mazurskie	Gołdap	large intestine	Negative
G-562	2	[2,3]	Male	Vulpes vulpes	Warmińsko-Mazurskie	Gołdap	large intestine	Positive
G-565	2	[2,3]	Male	Vulpes vulpes	Warmińsko-Mazurskie	Gołdap	large intestine	Positive
G-566	1	[1,2)	Male	Vulpes vulpes	Warmińsko-Mazurskie	Gołdap	small intestine	Positive
G-567	3	[2,3]	Female	Vulpes vulpes	Warmińsko-Mazurskie	Gołdap	large intestine	Positive
G-568	>3	>3	Male	Vulpes vulpes	Warmińsko-Mazurskie	Gołdap	large intestine	Positive
G-569	>3	>3	Female	Vulpes vulpes	Warmińsko-Mazurskie	Bartoszyce (Bartoszyce)	large intestine	Positive
G-570	1	[1,2)	Female	Vulpes vulpes	Warmińsko-Mazurskie	Gołdap	large intestine	Positive
G-571	3	[2,3]	Female	Vulpes vulpes	Warmińsko-Mazurskie	Gołdap	small intestine	Positive
G-572	3	[2,3]	Male	Vulpes vulpes	Warmińsko-Mazurskie	Gołdap	large intestine	Negative
G-573	2	[2,3]	Male	Vulpes vulpes	Warmińsko-Mazurskie	Gołdap	large intestine	Negative
G-574	<1	[0,1)	Male	Vulpes vulpes	Warmińsko-Mazurskie	Iława	large intestine	Negative
G-575	0.5	[0,1)	Male	Vulpes vulpes	Warmińsko-Mazurskie	Iława	large intestine	Negative
G-576	1	[1,2)	Female	Vulpes vulpes	Warmińsko-Mazurskie	Iława	large intestine	Negative
G-577	2	[2,3]	Male	Vulpes vulpes	Warmińsko-Mazurskie	Iława	large intestine	Negative
G-578	2	[2,3]	Male	Vulpes vulpes	Warmińsko-Mazurskie	Iława	large intestine	Negative
G-579	0.5	[0,1)	Male	Vulpes vulpes	Warmińsko-Mazurskie	Iława	large intestine	Negative
G-580	0.5	[0,1)	Female	Vulpes vulpes	Warmińsko-Mazurskie	Iława	large intestine	Negative
G-581	1	[1,2)	Male	Vulpes vulpes	Warmińsko-Mazurskie	Iława	large intestine, small intestine	Negative
G-582	2	[2,3]	Male	Vulpes vulpes	Warmińsko-Mazurskie	Iława	large intestine	Negative
G-583	1	[1,2)	Female	Vulpes vulpes	Warmińsko-Mazurskie	Iława	large intestine	Negative
G-584	2	[2,3]	Male	Vulpes vulpes	Warmińsko-Mazurskie	Iława	large intestine	Negative
G-585	0.5	[0,1)	Male	Vulpes vulpes	Warmińsko-Mazurskie	Iława	large intestine	Negative
G-586	2	[2,3]	Male	Vulpes vulpes	Warmińsko-Mazurskie	Iława	large intestine	Negative
G-587	<1	[0,1)	Female	Vulpes vulpes	Warmińsko-Mazurskie	Iława	large intestine	Negative
G-588	1	[1,2)	Female	Vulpes vulpes	Warmińsko-Mazurskie	Iława	large intestine	Negative
G-589	0.5	[0,1)	Male	Vulpes vulpes	Warmińsko-Mazurskie	Iława	large intestine	Negative
G-590	0.5	[0,1)	Female	Vulpes vulpes	Warmińsko-Mazurskie	Iława	large intestine	Negative
G-591	2	[2,3]	Male	Vulpes vulpes	Warmińsko-Mazurskie	Iława	large intestine	Negative
G-592	1	[1,2)	Male	Vulpes vulpes	Warmińsko-Mazurskie	Iława	large intestine	Negative
G-593	1	[1,2)	Male	Vulpes vulpes	Warmińsko-Mazurskie	Iława	large intestine	Negative
G-594	0.5	[0,1)	Female	Vulpes vulpes	Warmińsko-Mazurskie	Iława	large intestine	Negative
G-595	1	[1,2)	Female	Vulpes vulpes	Warmińsko-Mazurskie	Iława	large intestine	Positive
G-596	2	[2,3]	Male	Vulpes vulpes	Warmińsko-Mazurskie	Iława	large intestine	Negative
G-597	1	[1,2)	Male	Vulpes vulpes	Warmińsko-Mazurskie	Iława	large intestine	Negative
G-600	1.5	[1,2)	Male	Vulpes vulpes	Podlaskie	Augustów	large intestine	Negative
G-601	3	[2,3]	Female	Vulpes vulpes	Podlaskie	Augustów	large intestine	Negative
G-602	1.5	[1,2)	Female	Vulpes vulpes	Podlaskie	Augustów	large intestine	Negative
G-603	1.5	[1,2)	Female	Vulpes vulpes	Podlaskie	Augustów	small intestine	Negative
G-604	<1	[0,1)	Male	Vulpes vulpes	Podlaskie	Augustów	small intestine	Negative
G-605	2	[2,3]	Male	Vulpes vulpes	Podlaskie	Augustów	large intestine	Negative
G-606	2	[2,3]	Male	Vulpes vulpes	Podlaskie	Augustów	large intestine	Positive
G-607	1	[1,2)	Male	Vulpes vulpes	Podlaskie	Augustów	large intestine	Positive
G-608	2	[2,3]	Male	Vulpes vulpes	Podlaskie	Augustów	large intestine	Negative
G-610	1.5	[1,2)	Female	Vulpes vulpes	Podlaskie	Augustów	large intestine	Positive
G-611	0.5	[0,1)	Female	Vulpes vulpes	Podlaskie	Augustów	large intestine	Negative
G-612	<1	[0,1)	Female	Vulpes vulpes	Podlaskie	Augustów	small intestine	Negative
G-614	0.5	[0,1)	Female	Vulpes vulpes	Podlaskie	Augustów	large intestine	Negative
G-615	3	[2,3]	Female	Vulpes vulpes	Podlaskie	Augustów	large intestine	Negative
G-616	3	[2,3]	Female	Vulpes vulpes	Podlaskie	Augustów	large intestine	Negative
G-617	2	[2,3]	Male	Vulpes vulpes	Podlaskie	Augustów	large intestine	Negative
G-618	3	[2,3]	Female	Vulpes vulpes	Podlaskie	Augustów	large intestine	Negative
G-619	1.5	[1,2)	Female	Vulpes vulpes	Podlaskie	Augustów	large intestine	Negative
G-620	0.5	[0,1)	Male	Nyctereutes procyonoides	Podlaskie	Augustów	large intestine	Negative
G-621	0.3	[0,1)	Female	Vulpes vulpes	Podlaskie	Augustów	large intestine	Negative
G-622	4	>3	Male	Vulpes vulpes	Podlaskie	Augustów	small intestine	Negative
G-623	1.5	[1,2)	Male	Vulpes vulpes	Warmińsko-Mazurskie	Węgorzewo	large intestine	Negative
G-624	<1	[0,1)	Male	Vulpes vulpes	Warmińsko-Mazurskie	Węgorzewo	large intestine	Negative
G-626	1.5	[1,2)	Female	Vulpes vulpes	Warmińsko-Mazurskie	Węgorzewo	large intestine	Positive
G-627	1.5	[1,2)	Female	Vulpes vulpes	Warmińsko-Mazurskie	Węgorzewo	large intestine	Positive
G-628	2-3	[2,3]	Male	Vulpes vulpes	Warmińsko-Mazurskie	Węgorzewo	large intestine	Negative
G-630	1.5	[1,2)	Female	Vulpes vulpes	Warmińsko-Mazurskie	Węgorzewo	small intestine	Negative
G-631	1.5	[1,2)	Male	Vulpes vulpes	Warmińsko-Mazurskie	Węgorzewo	large intestine	Negative
G-633	1.5	[1,2)	Female	Vulpes vulpes	Warmińsko-Mazurskie	Węgorzewo	large intestine	Positive
G-634	1	[1,2)	Female	Vulpes vulpes	Warmińsko-Mazurskie	Węgorzewo	large intestine	Negative
G-635	1	[1,2)	Male	Vulpes vulpes	Warmińsko-Mazurskie	Węgorzewo	large intestine	Positive
G-636	<0,5	[0,1)	Female	Vulpes vulpes	Warmińsko-Mazurskie	Węgorzewo	small intestine	Negative
G-637	3	[2,3]	Male	Vulpes vulpes	Warmińsko-Mazurskie	Węgorzewo	large intestine	Negative
G-640	3	[2,3]	Male	Vulpes vulpes	Warmińsko-Mazurskie	Węgorzewo	large intestine	Positive
G-641	3	[2,3]	Male	Vulpes vulpes	Warmińsko-Mazurskie	Węgorzewo	large intestine	Positive
G-642	1.5	[1,2)	Male	Vulpes vulpes	Warmińsko-Mazurskie	Węgorzewo	large intestine	Negative
G-643	3	[2,3]	Female	Vulpes vulpes	Warmińsko-Mazurskie	Węgorzewo	large intestine	Negative
G-644	3	[2,3]	Male	Vulpes vulpes	Warmińsko-Mazurskie	Węgorzewo	large intestine	Positive
G-645	3	[2,3]	Male	Vulpes vulpes	Warmińsko-Mazurskie	Węgorzewo	large intestine	Negative
G-646	3	[2,3]	Male	Vulpes vulpes	Warmińsko-Mazurskie	Węgorzewo	large intestine	Negative
G-647	1.5	[1,2)	Female	Vulpes vulpes	Warmińsko-Mazurskie	Węgorzewo	small intestine	Positive
G-648	1.5	[1,2)	Female	Vulpes vulpes	Warmińsko-Mazurskie	Węgorzewo	large intestine	Negative
G-649	3	[2,3]	Female	Vulpes vulpes	Warmińsko-Mazurskie	Węgorzewo	large intestine	Negative
G-650	2	[2,3]	Male	Vulpes vulpes	Warmińsko-Mazurskie	Węgorzewo	small intestine	Negative
G-651	3	[2,3]	Male	Vulpes vulpes	Warmińsko-Mazurskie	Węgorzewo	large intestine	Positive
